# Supplementary material for: Identification of reliable biomarkers of human papillomavirus 16 methylation in cervical lesions based on integration status using high-resolution melting analysis
Source: Clin Epigenetics. 2018 Jan 23;10:10. doi: 10.1186/s13148-018-0445-8 (PMC5781301; doi:10.1186/s13148-018-0445-8)
Supplement: Additional file 1: — The quantitative standard curves for calculating the methylation of different CpG sites. (XLSX 51 kb) [file 13148_2018_445_MOESM1_ESM.xlsx]

## Sheet: S1
Figure S1 Quantitative standard curves of plasmids and caski cell lines for calculating methylation of different CpG sites using HRM and pyrosequencing
		Pyrosequencing methylation level (%)
HRM methylation level (%)	ESBSs 31	37	43	52	58
0	0	1	1	0	0
0.01	1	1	2	0	1
0.25	23	27	21	20	26
0.5	43	48	49	45	47
75	77	72	79	69	73
100	98	99	99	97	100
Caski- 92	89	93	92	90	94
HRM	E2 3412	3415	3417	3433	3436	3461	3462
0	0	2	1	0	0	0	2
0.01	0	2	2	1	0	2	1
0.25	22	27	25	23	22	24	21
0.5	47	49	48	48	47	46	52
0.75	68	73	79	76	75	77	71
1	100	98	98	95	93	100	100
Caski -90	93	95	92	92	90	92	92
HRM	L1-6 5600	5606	5609	5615
0	2	0	0	1
0.01	0	1	1	1
0.25	21	24	24	23
0.5	54	56	55	54
0.75	70	72	72	69
1	96	98	97	97
Caski-65	48	60	68	63
HRM	L2-5 5378
0	0
0.01	2
0.25	22
0.5	56
0.75	71
1	95
Caski- 85	89
HRM	L1-1 7034	7091	7136	7145
0	2	2	0	0
0.01	0	1	2	1
0.25	22	26	24	22
0.5	49	48	55	52
0.75	72	70	73	75
1	99	98	96	92
Caski- 0	0	1	2	3
HRM	L1-26367	6389	6457
0	3	0	0
0.01	1	1	1
0.25	23	22	23
0.5	53	55	52
0.75	69	74	73
1	95	92	99
Caski- 0	2	1	0
HRM	L1-3 5927	5963
0	2	0
0.01	1	2
0.25	24	23
0.5	50	51
0.75	72	73
1	96	98
Caski- 0	2	2
HRM	L1-4 6581	6650
0	0	2
0.01	1	0
0.25	23	25
0.5	56	53
0.75	76	77
1	99	95
caski-0	2	1
HRM	L1-5 6731	6796
0	0	2
0.01	1	2
0.25	25	26
0.5	55	50
0.75	72	75
1	89	96
caski	2	2
HRM	L2-3 4894	4906	4924
0	2	0	2
0.01
25	23	25	27
50	54	58	56
75	70	73	75
100	99	98	96
Caski- 0	2	0	2
HRM	L1-7 5709	5726
0	2	1
0.01	0	1
0.25	23	23
0.5	49	48
0.75	74	75
1	98	99
Caski- 0	0	2
HRM	L2-1 4240	4249	4261	4270	4277
0	0	2	1	0	0
0.01	1	0	2	0	3
0.25	19	23	22	25	25
0.5	48	50	50	52	48
0.75	72	75	74	76	71
1	98	96	89	91	89
Caski- 0	0	0	2	2	0
HRM	l2-2 4427	4437	4441
0	0	2	0
0.01	1	1	2
0.25	25	24	26
0.5	55	54	51
0.75	72	71	77
1	88	93	99
Caski-0	1	2	2
HRM	L2-4 5128	5173	5179
0	2	2	0
0.01	1	2	2
0.25	28	21	23
0.5	52	50	53
0.75	78	72	77
1	98	96	95
Caski-0	0	0	2
HRM	E7 701	752	757	765	780	789
0	1	0	2	1	0	0
0.01	0	1	1	3	0	2
0.25	24	23	20	22	19	20
0.5	46	45	48	48	49	50
0.75	75	71	70	76	78	76
1	98	96	98	98	96	96
Caski-0	2	0	2	0	0	0
HRM	E6 494	502	506	539
0	1	0	2	1
0.01	2	2	0	0
0.25	21	27	26	22
0.5	47	47	56	48
0.75	72	76	70	76
1	98	99	98	98
Caski-0	0	0	2	0

## Sheet: S2
Figure S2
This figures show HRM-PCR results and corresponding pyrosequencying results of different CpG sites in the three groups .B represent cancer group,H represent HSIL group ,L represent LSIL group.From line AA to line BX we most CpG sites had not been methylated.
Specimen	age	CIN	stage	Interruption	recurrent interruption number	HRM result	URR31	37	43	52	58	HRM result	E2 3412	3415	3417	3433	3436	3461	3462	HRM result	L1 5600	5606	5609	5615	HRM	L2 5378	HRM	L1 7034	7091	7136	7145	HRM	6367	6389	6457	HRM	5927	5963	HRM	6581	6650	HRM	6731	6796	HRM	5709	5726	HRM	L2 4240
B3	42		IIa	E1，E2	E1-2	0.92	0.84	1	1	1	1	0.1	0.07	0	0.1	0.09	0	0.07	0.09	0.1	0.05	0.19	0.07	0.22	0.92	0.9	0	0	0	0	0	0	0	0	0	0	0	0	0.05	0.13	0	0	0	0	0	0	0		0
B4	49		IIb	E1，E2		0.65	0.58	0.72	0.71	0.69	0.79	0.88	0.76	0.96	0.93	0.92	0.87	0.92	0.95	0.5	0.43	0.6	0.52	0.66	0.61	0.66	0.08	0	0	0	0.59	0	0	0	0	0	0	0	0	0	0	0	0	0	0	0	0		0
B6	40		Ib	E1	E1-2	1	0.92	0.96	1	0.98	1	0.16	0.16	0.18	0.23	0.2	0.2	0.22	0.22	0.65	0.39	0.66	0.66	0.75	0.7	0.67	0	0.1	0	0	0	0	0	0	0	0	0	0	0	0	0	0	0	0	0	0	0		0
B7	48		IIa	E2		0.9	0.79	0.96	0.95	0.96	1	0.1	0.08	0.08	0.08	0.09	0.07	0.09	0.07	0.1	0.1	0.11	0.1	0.11	0.7	0.76	0	0	0	0	0	0	0	0	0	0	0	0	0	0	0	0	0	0	0	0	0		0
B12	56		IIa	L1		0.32	0.27	0.32	0.32	0.3	0.35	0.15	0.19	0.13	0.17	0.2	0.19	0.13	0.15	0.1	0.12	0.1	0.11	0.09	0.78	0.8	0	0	0	0	0.05	0	0	0	0	0	0	0	0	0	0	0	0	0	0.14	0.21	0		0
B13	51		IIb	E1，E2		1	0.82	1	1	1	1	0.79	0.9	0	0.91	0.89	0.87	0.86	0.95	0.66	0.68	0.92	0.93	0	0.94	0.9	0	0	0	0	0	0	0	0	0	0	0	0	0.08	0.21	0	0	0	0	0	0	0		0
B14	46		Ib	L1	L1-2	0.5	0.42	0.53	0.5	0.49	0.58	0.5	0.35	0	0.61	0.68	0.43	0.56	0.75	0.48	0.25	0.7	0.38	0.79	0.49	0.54	0	0	0	0	0	0.25	0	0.6	0	0	0	0	0	0	0	0	0	0	0	0	0	0.29	0
B15	59		Ib	E1		0.85	0.82	0.88	0.93	0.91	0.88	0.75	0.73	0	0.87	0.83	0.81	0.85	0.93	0.35	0.25	0.17	0.38	0.79	0.7	0.63	0.02	0.15	0	0	0	0.05	0	0	0.15	0	0	0	0	0	0	0	0	0	0	0	0		0
B16	37		IIa	E1，E2,L2		1	0.83	1	1	1	1	0.48	0.33	0	0.54	0.52	0.47	0.53	0.6	0.69	0.57	0.88	0.73	0.86	0.68	0.71	0	0	0	0	0	0	0	0	0	0	0	0	0	0	0	0	0	0	0	0	0		0
B17	59		IIb	E1，L1		0.6	0.58	0.72	0.71	0.69	0.79	0.36	0.32	0.09	0.39	0.36	0.32	0.36	0.39	0.42	0.26	0.55	0.41	0.64	0.7	0.73	0	0	0	0	0	0	0	0	0	0	0	0	0	0	0	0	0	0	0	0	0		0
B18	65		IIb	E6-E7		1	0.84	1	1	1	1	0.12	0.08	0.11	0.16	0.2	0.09	0.13	0.21	0.53	0.43	0.6	0.52	0.66	0.7	0.92	0.05	0	0	0.31	0	0	0	0	0	0	0	0	0	0	0	0	0	0	0	0	0		0
B20	47		IIb	E2		0.92	0.89	0.94	1	0.98	0.98	0.76	0.72	0	0.85	0.83	0.8	0.84	0.9	0.3	0.1	0.49	0.17	0.61	0.71	0.76	0	0	0	0	0	0	0	0	0	0	0	0	0	0	0	0	0	0	0	0	0		0
B21	46		IIa	0		0.5	0.49	0.55	0.54	0.55	0.58	0.8	0.92	0	0.91	0.9	0.86	0.89	0.95	0.4	0.17	0.14	0.36	1	0.96	0.9	0	0	0	0	0	0	0	0	0	0	0	0	0	0	0	0	0	0	0.03	0	0.11		0
B22	38		Ia	L2		0.9	0.9	0.89	0.99	0.94	0.95	0.7	0.6	0	0.85	0.82	0.78	0.84	0.9	0.72	0.55	0.79	0.76	0.84	0.72	0.75	0.01	0	0	0	0.08	0	0	0	0	0	0	0	0	0	0	0	0	0	0	0	0		0
B23	57		IIb	L1		0.56	0.54	0.6	0.63	0.6	0.56	0.78	0.43	0	0.82	0.84	0.7	0.83	0.92	0.6	0.38	0.72	0.63	0.84	0.4	0.89	0	0	0	0	0	0	0	0	0	0	0	0	0	0	0	0	0	0	0	0	0		0
B24	43		Ia	E1		1	0.85	1	1	1	1	0.6	0.57	0	0.75	0.75	0.46	0.79	0.36	0.53	0.23	0.72	0.42	0.83	0.45	0.5	0	0	0	0	0	0	0	0	0	0	0	0	0.04	0.09	0	0	0	0	0	0	0		0
B26	49		IIa	E1		0.9	0.71	1	0.92	0.98	1	0.82	0.87	0	0.88	0.89	0.83	0.86	0.94	0.51	0.33	0.6	0.49	0.73	0.8	0.84	0.01	0.11	0	0	0	0	0	0	0	0	0	0	0	0	0	0	0	0	0	0	0		0
B30	48		IIa	E1		0.98	0.83	1	1	1	1	0.83	0.87	0	0.9	0.89	0.84	0.87	0.94	0.85	0.61	0.91	0.86	0.95	0.89	0.87	0	0	0	0	0	0	0	0	0	0	0	0	0	0	0	0	0	0	0	0	0		0
B31	49		IIb	E1，E2	E1-4	0.95	0.74	1	1	1	1	0.8	0.85	0	0.9	0.89	0.84	0.87	0.94	0.8	0.59	0.88	0.84	0.93	0.9	0.88	0	0	0	0	0	0	0	0	0	0	0	0	0	0	0	0	0	0	0	0	0		0
B32	48		IIIa	L1，L2		0.85	0.69	0.83	0.84	0.87	0.94	0.75	0.72	0	0.84	0.77	0.76	0.81	0.89	0.79	0.58	0.89	0.83	0.91	0.48	0.1	0	0	0	0	0	0	0	0	0	0	0	0	0	0	0	0	0	0	0	0	0		0
B35	40		IIb	E1，L2		0.7	0.6	0.74	0.7	0.72	0.8	0.83	0.9	0	0.91	0.91	0.88	0.89	0.95	0.48	0.6	0.5	0.5	0.5	0.96	0.84	0	0	0	0	0	0	0	0	0	0	0	0	0	0	0	0	0	0	0	0	0		0
B36	36		IIa	E1		0.58	0.51	0.61	0.62	0.61	0.67	0.8	0.73	0.49	0.78	0.74	0.71	0.75	0.84	0.58	0.42	0.42	0.83	0.91	1	0.83	0	0	0	0	0	0	0	0	0	0	0	0	0	0	0	0	0	0	0	0	0		0
B37	58		IIb	0		0.5	0.66	0.6	0.51	0.59	0.41	0.82	0.92	0	0.9	0.89	0.82	0.87	0.93	0.82	0.64	0.88	0.93	0.96	1	0.9	0	0	0	0	0	0	0	0	0	0	0	0	0	0	0	0	0	0	0	0	0		0
B39	49		Ia	E1		0.9	0.77	0.94	0.83	0.93	0.94	0.87	0.95	0	0.92	0.91	0.89	0.9	0.95	0.85	0.69	0.92	0.95	0.97	0.7	0.66	0	0	0	0	0	0	0	0	0	0	0	0	0	0	0	0	0	0	0	0	0		0
B40	45		IIb	E1		0.92	0.81	1	0.89	1	1	0.6	0.5	0	0.7	0.72	0.57	0.6	0.81	0.56	0.38	0.71	0.58	0.7	0.05	0.07	0	0	0	0	0	0	0	0	0	0	0	0	0	0	0	0	0	0	0	0	0		0
B41	45		IIb	L2		0.9	0.72	1	0.97	1	1	0.65	0.58	0	0.69	0.72	0.58	0.64	0.76	0.62	0.42	0.78	0.65	0.85	0.58	0.5	0	0	0	0	0	0	0	0	0	0	0	0	0	0	0	0	0	0	0	0	0		0
B42	46		IIa	L1，E1	L1-3	0.92	0.72	1	0.99	1	1	0.42	0.5	0	0.5	0.4	0.4	0.4	0.4	0.4	0.5	0.17	0.8	0.26	0.89	0.8	0	0.03	0	0	0	0	0	0	0	0	0	0	0	0	0	0	0	0	0	0	0		0
B43	48		IIb	E1		0.95	0.82	1	1	1	1	0.4	0.37	0	0.53	0.55	0.44	0.43	0.57	0.46	0.36	0.37	0.52	0.66	0.45	0.39	0	0	0	0	0	0	0	0	0	0	0	0	0	0	0	0	0	0	0	0	0		0
B44	51		IIa	E1		0.8	0.71	0.81	0.74	0.82	0.82	0.67	0.53	0	0.76	0.81	0.66	0.76	0.87	0.52	0.28	0.76	0.42	0.82	0.6	0.52	0.05	0	0	0	0.27	0	0	0	0	0	0	0	0	0	0	0	0	0	0	0	0	0.49	0.72
B45	62		Ia	E1，E2		0.39	0.41	0.43	0.47	0.45	0.44	0.2	0.3	0	0.3	0.3	0	0.2	0.3	0.05	0.05	0.08	0.05	0.09	0.71	0.7	0	0	0	0	0	0	0	0	0	0	0	0	0	0	0	0	0	0	0	0	0		0
B48	47		Ia	E1	E1-2	0.9	0.78	0.83	0.93	0.86	0.89	0.5	0.42	0	0.58	0.6	0.47	0.52	0.64	0.55	0.31	0.66	0.48	0.74	0.5	0.41	0	0	0	0	0	0.02	0	0	0.09	0	0	0	0	0	0	0	0	0	0	0	0		0
B49	48		Ib	E1，L2		0.61	0.57	0.63	0.68	0.67	0.7	0.23	0.7	0.13	0.12	0.14	0.7	0.11	0.13	0.2	0.07	0.28	0.12	0.38	0.73	0.7		0	0	0	0	0	0	0	0	0	0	0	0	0	0	0	0	0	0	0	0		0
B50	49		Ia	L1		0.1	0.11	0.12	0.11	0.11	0.11	0.23	0.13	0.38	0.33	0.31	0.23	0.25	0.37	0.35	0.13	0.4	0.26	0.67	0.57	0.49		0	0	0	0	0	0	0	0	0	0	0	0	0	0	0	0	0	0	0	0		0
B52	38		IIa	E1，E2	E1-6	1	0.79	1	1	1	1	0.15	0.2	0	0.4	0.4	0	0	0.3	0.2	0.06	0.27	0.11	0.45	0.78	0.7		0	0	0	0	0	0	0	0	0	0	0	0	0	0	0	0	0	0	0	0		0
B53	36		IIa	E1		0.32	0.38	0.35	0.34	0.36	0.34	0.22	0.16	0	0.32	0.38	0.18	0.27	0.42	0.34	0.12	0.5	0.29	0.62	0.74	0.62		0	0	0	0	0	0	0	0	0	0	0	0	0	0	0	0	0	0	0	0		0
B55	38		IIIa	E1，L1		1	0.82	0.95	1	0.99	1	0.2	0.6	0	0.5	0	0	0	0.4	0.15	0.05	0.04	0.56	0.04	0.55	0.5	0.06	0	0.45	0	0	0	0	0	0	0	0	0	0	0	0	0	0	0	0	0	0		0
B56	49		IIa	0		0.5	0.48	0.49	0.5	0.5	0.5	0.1	0	0	0.2	0.1	0	0.2	0.2	0.2	0.03	0.12	0.62	0.23	0.72	0.7		0	0	0	0	0	0	0	0	0	0	0	0	0	0	0	0	0	0	0	0		0
B57	48		IIb	E1		0.43	0.29	0.3	0.31	0.27	0.32	0.1	0.1	0	0	0.3	0	0	0.3	0	0.06	0.08	0.04	0.05	0.56	0.41		0	0	0	0	0	0	0	0	0	0	0	0	0	0	0	0	0	0	0	0		0
B59	47		Ia	E1，L1		1	0.79	1	1	1	1	0.88	0.5	0	0	5	0	0	0.5	0.12	0.14	0.23	0.14	0.13	0.57	0.11		0	0	0	0	0.12	0.28	0	0	0	0	0	0	0	0	0	0	0	0	0	0		0
B60	45		IIb	L2		0.82	0.65	0.8	0.81	0.77	0.84	0.7	0.6	0.7	0.7	0.7	0.6	0.6	0.5	0.1	0.06	0.16	0.07	0.25	0.58	0.09		0	0	0	0	0	0	0	0	0	0	0	0	0	0	0	0	0	0	0	0		0
B61	47		IIa	E1		0.8	0.67	0.85	0.74	0.71	0.69	0.65	0.5	0.65	0.48	0.68	0.67	0.73	0.7	0.51	0.65	0.47	0.62	0.43	0.73	0.67		0	0	0	0	0	0	0	0	0	0	0	0	0	0	0	0	0	0	0	0		0
B66	42		IIb	L1		0.82	0.78	0.68	0.8	0.58	0.8	0.5	0.48	0.49	0.49	0.57	0.58	0.55	0.51	0.3	0.12	0.32	0.54	0.34	0.9	0.88		0	0	0	0	0	0	0	0	0	0	0	0	0	0	0	0	0	0	0	0		0
B67	58		Ia	E1		0.6	0.58	0.6	0.74	0.6	0.61	0.8	0.74	0.72	0.71	0.7	0.87	0.62	0.79	0.26	0.19	0.45	0.29	0.26	0.82	0.76		0	0	0	0	0	0	0	0	0	0	0	0	0	0	0	0	0	0	0	0		0
B69	43		IIb	E1，L2		0.8	0.87	0.78	0.81	0.83	0.81	0.55	0.56	0.6	0.76	0.59	0.55	0.5	0.5	0.25	0.06	0.14	0.43	0.54	0.67	0.59		0	0	0	0	0	0	0	0	0	0	0	0	0	0	0	0	0	0	0	0		0
B70	57		IIa	L2		1	0.82	1	1	0.98	0.99	0.65	0.6	0.65	0.6	0.6	0.55	0.55	0.55	0.39	0.09	0.25	0.57	0.62	0.82	0.76		0	0	0	0	0	0	0	0	0	0	0	0	0	0	0	0	0	0	0	0		0
B100	59		IIb	E1，L1		0.7	0.65	0.61	0.64	0.62	0.67	0.85	0.7	0.8	0.85	0.82	0.79	0.8	0.75	0.43	0.13	0.34	0.87	0.55	0.9	0.8		0	0	0	0	0	0	0	0	0	0	0	0	0	0	0	0	0	0	0	0		0
B101	49		Ia	E1,L2		0.53	0.49	0.56	0.51	0.54	0.51	0.56	0.32	0.25	0.4	0.48	0.5	0.49	0.46	0.32	0.18	0.39	0.36	0.53	0.95	0.91		0	0	0	0	0	0	0	0	0	0	0	0	0	0	0	0	0	0	0	0		0
B102	46		IIb	E1，E2		0.8	0.67	0.73	0.71	0.76	0.65	0.6	0.68	0.54	0.52	0.51	0.5	0.5	0.56	0.41	0.22	0.45	0.78	0.31	0.7	0.43		0	0	0	0	0	0	0	0	0	0	0	0	0	0	0	0	0	0	0	0		0
B103	48		IIa	E2，E1		0.92	0.82	0.96	0.91	0.99	0.98	0.8	0.9	0	0.88	0.82	0.85	0.83	0.8	0.25	0.05	0.14	0.56	0.39	0.7	0.29		0	0	0	0	0	0	0	0	0	0	0	0	0	0	0	0	0	0	0	0		0
B104	41		IIa	E1，L1		1	0.83	1	1	1	1	0.65	0.86	0.71	0.7	0.66	0.45	0.37	0.46	0.3	0.01	0.62	0.42	0.35	0.9	0.87		0	0	0	0	0	0	0	0	0.3	0.53	0	0	0	0	0	0	0	0	0	0		0
																												0	0	0	0	0	0	0	0	0	0	0	0	0	0	0	0	0	0	0	0		0
H4	35	CIN III		E1，L1		1	0.83	1	1	1	1	0.43	0.36	0	0.49	0.5	0.42	0.47	0.55	0.7	0.51	0.83	0.82	0.88	0.4	0.46		0	0	0	0	0	0	0	0	0	0	0	0	0	0	0	0	0	0	0	0		0
H6	40	CIN III		L2		0.81	0.82	0.65	0.83	0.73	0.81	0	0.2	0	0.1	0	0	0	0.1	0	0.02	0.04	0	0.04	0	0.02		0	0	0	0	0.01	0.6	0	0	0	0	0	0.04	0.08	0	0	0	0	0	0	0		0
H32	38	CIN III		L1		0.8	0.65	0.81	0.83	0.78	0.82	0	0.3	0	0.3	0.2	0	0	0.2	0.02	0.03	0.06	0.04	0.07	0	0.04		0	0	0	0	0	0	0	0	0	0	0	0	0	0	0	0	0	0	0	0		0
H10	45	CIN II		L1		0.8	0.82	0.81	0.73	0.69	0.87	0	0	0	0	0	0	0	0.2	0.04	0.03	0.07	0	0.08	0	0		0	0	0	0	0	0	0	0	0	0	0	0	0	0	0	0	0	0	0	0		0
H12	33	CIN III		E1		0.79	0.64	0.78	0.82	0.77	0.82	0	0.09	0	0.09	0.09	0.08	0.05	0.08	0.04	0.07	0.08	0.07	0.04	0.03	0.05	0.01	0	0.09	0	0	0	0	0	0	0	0	0	0	0	0	0	0	0	0	0	0		0
H5	36	CIN III		E2		0.8	0.8	0.81	0.84	0.84	0.81	0	0	0	0	0	0	0	0	0.11	0.04	0.15	0.06	0.23	0	0.06		0	0	0	0	0	0	0	0	0	0	0	0	0	0	0	0	0	0	0	0		0
H16	35	CIN II		E1		0	0.03	0.03	0.03	0.03	0.03	0	0.2	0	0	0	0	0	0	0.05	0.05	0.08	0.04	0.06	0.02	0.06		0	0	0	0	0	0	0	0	0	0	0	0	0	0	0	0	0	0	0	0		0
H17	35	CIN II		E2		9	0.79	0.94	1	0.98	1	0.25	0	0	0.43	0.42	0.39	0.42	0.43	0.03	0.1	0.06	0.04	0.05	0.11	0.07		0	0	0	0	0.08	0.32	0	0	0	0	0	0	0	0	0	0	0	0	0	0		0
H19	34	CIN III		L1		0.83	0.78	0.76	0.71	0.69	0.65	0.4	0.23	1	0.36	0.3	0.39	0.39	0.4	0.75	0.55	0.86	0.88	0.93	0	0.43		0	0	0	0	0	0	0	0	0.09	0	0.16	0	0	0	0	0	0	0	0	0		0
H25	38	CIN III		E1，L2		0.8	0.84	0.76	0.77	0.71	0.78	0.1	0	0	0	0	0	0	0.5	0.02	0.04	0.06	0	0.06	0	0		0	0	0	0	0	0	0	0	0	0	0	0	0	0	0	0	0	0	0	0		0
H94	42	CIN III		E1，L2		0.9	0.74	0.93	0.99	0.93	1	0	0	0	0	0	0	0	0.2	0.02	0.03	0.07	0	0.09	0	0.02	0	0	0	0.05	0	0	0	0	0	0	0	0	0	0	0	0	0	0	0	0	0	0.08	0
H97	39	CIN II		L1		0.75	0.83	0.79	0.71	0.72	0.73	0.53	0.64	0	0.68	0.67	0.63	0.65	0.7	0.45	0.28	0.55	0.43	0.63	0	0.77		0	0	0	0	0	0	0	0	0	0	0	0	0	0	0	0	0	0	0	0		0
H106	52	CIN III		E1，L1		0.75	0.81	0.54	0.86	0.79	0.87	0.26	0.15	0	0.5	0.7	0	0.4	0.2	0.02	0.04	0.04	0.04	0.04	0	0.03		0	0	0	0	0	0	0	0	0	0	0	0	0	0	0	0	0	0	0	0		0
H107	37	CIN II		0		0.7	0.76	0.8	0.78	0.79	0.63	0	0	0	0	0	0	0	0	0.06	0.08	0.07	0.05	0.09	0.02	0.04		0	0	0	0	0	0	0	0	0	0	0	0	0	0	0	0	0	0	0	0		0
H102	34	CIN III		E1，L1		1	0.82	1	1	1	1	0.47	0.29	0.55	0.44	0.5	0.57	0.47	0.7	0.08	0.05	0.06	0.21	0.07	0.01	0.82		0	0	0	0	0	0	0	0	0	0	0	0	0	0	0	0	0	0	0	0		0
H33	40	CIN III		0		0.48	0.42	0.39	0.45	0.41	0.4	0	0	0	0	0	0	0	0	0.03	0.07	0.04	0.08	0.06	0.05	0.08	0.08	0.42	0	0	0	0	0	0	0	0	0	0	0	0	0	0	0	0	0	0	0		0
H104	37	CIN III		0		0.5	0.51	0.54	0.56	0.59	0.56	0	0	0	0	0	0	0	0	0.05	0.03	0.1	0.04	0.12	0	0.02		0	0	0	0	0	0	0	0	0	0	0	0	0	0	0	0	0	0	0	0		0
H37	38	CIN III		0		0.2	0.21	0.21	0.23	0.2	0.22	0.41	0.49	0	0.6	0.62	0.51	0.56	0.65	0.52	0.3	0.61	0.51	0.73	0.02	0.05		0	0	0	0	0	0	0	0	0	0	0	0.03	0.1	0	0	0	0	0	0	0		0
H39	35	CIN III		E1，L1		0.51	0.46	0.57	0.57	0.56	0.55	0.1	0.09	0.12	0.16	0.15	0.07	0.15	0.15	0.04	0.06	0.04	0.05	0.05	0	0.05		0	0	0	0	0	0	0	0	0	0	0	0	0	0	0	0	0	0	0	0		0
H40	34	CIN II		E1，L1	L1-2	0.7	0.81	0.67	0.69	0.67	0.61	0	0	0	0	0	0	0	0	0.05	0.07	0.09	0.05	0.06	0	0.05		0	0	0	0	0	0	0	0	0	0	0	0	0	0	0	0	0	0	0	0		0
H41	42	CIN II		E1		0	0.04	0.03	0.04	0.03	0.04	0.19	0.14	0.35	0.21	0.3	0.19	0.17	0.2	0.06	0.06	0.07	0.05	0.03	0.02	0.12		0	0	0	0	0	0	0	0	0	0	0	0	0	0	0	0	0	0	0	0		0
H47	39	CIN III		L2，E1		0.8	0.69	0.86	0.89	0.83	0.87	0.16	0.3	0	0.5	0.2	0	0	0.3	0	0.03	0.03	0.03	0.02	0.1	0.12		0	0	0	0	0	0	0	0	0	0	0	0	0	0	0	0	0	0	0	0		0
H99	38	CIN II		E1，E2	E2-2	0.56	0.52	0.62	0.65	0.6	0.6	0.2	0.35	0.36	0.12	0.22	0.18	0.06	0.3	0.03	0.07	0.05	0.09	0.07	0.03	0.05		0	0	0	0	0	0	0	0	0	0	0	0	0	0	0	0	0	0	0	0		0
H82	36	CIN III		E1,E2		0.71	0.65	0.76	0.72	0.69	0.67	0.35	0.65	0.9	0.13	0.14	0.24	0.24	0.31	0.02	0.07	0.13	0.06	0.05	0	0.12		0	0	0	0	0	0	0	0	0	0	0	0	0	0	0	0	0	0	0	0		0
H83	30	CIN III		L1		0.7	0.8	0.77	0.71	0.73	0.73	0.12	0.14	0.14	0.18	0.14	0.14	0.15	0.17	0.14	0.12	0.11	0.19	0.27	0	0.09		0	0	0	0	0	0	0	0	0	0	0	0	0	0	0	0	0	0	0	0		0
H87	32	CIN III		E1	E1-2	0.3	0.42	0.36	0.32	0.34	0.35	0.3	0.39	0.24	0.27	0.38	0.35	0.37	0.26	0.13	0.11	0.1	0.19	0.25	0	0.03		0	0	0	0	0	0	0	0	0	0	0	0	0	0	0	0	0	0	0	0		0
H88	37	CIN III		LCR		0.38	0.44	0.41	0.4	0.39	0.42	0.17	0.17	0.3	0.17	0.19	0.16	0.16	0.16	0.1	0.12	0.12	0.11	0.13	0.05	0.06		0	0	0	0	0	0	0	0	0	0	0	0	0	0	0	0	0	0	0	0		0
H90	50	CIN III		E1，		0.48	0.43	0.52	0.56	0.5	0.51	0.3	0.3	0.35	0.32	0.43	0.33	0.56	0.43	0.18	0.13	0.13	0.21	0.2	0.06	0.52		0	0	0	0	0	0	0	0	0	0	0	0	0	0	0	0	0	0	0	0		0
H91	39	CIN II		E1，L1		0.56	0.52	0.51	0.5	0.49	0.48	0.42	0.47	0.36	0.39	0.43	0.55	0.4	0.43	0.04	0.06	0.11	0.03	0.06	0.04	0.05		0	0	0	0	0	0	0	0	0	0	0	0	0	0	0	0	0	0	0	0		0
H92	38	CIN III		E1，L1	E1-2	0.52	0.63	0.58	0.56	0.54	0.52	0.4	0.43	0.32	0.5	0.39	0.4	0.52	0.39	0.05	0.08	0.13	0.06	0.04	0.02	0.05		0	0	0	0	0	0	0	0	0	0	0	0	0	0	0	0	0	0	0	0		0
																												0	0	0	0	0	0	0	0	0	0	0	0	0	0	0	0	0	0	0	0		0
L13	28	CIN I		E2		0.22	0.21	0.29	0.27	0.19	0.33	0	0	0	0	0	0	0	0	0	0	0.03	0	0	0	0.02		0	0	0	0	0	0	0	0	0	0	0	0	0	0	0	0	0	0	0	0		0
L14	32	CIN I		0		0.15	0.11	0.15	0.21	0.23	0.2	0	0	0	0	0	0	0	0	0.01	0.03	0.08	0.02	0.1	0.08	0.12		0	0	0	0	0	0	0	0	0	0	0	0	0	0	0	0	0	0	0	0		0
L20	27	CIN I		0		0.12	0.1	0.17	0.17	0.14	0.19	0	0	0	0	0	0	0	0	0.02	0.05	0.05	0.05	0.05	0.04	0.06		0	0	0	0	0	0	0	0	0	0	0	0	0	0	0	0	0	0	0	0		0
L21	35	CIN I		E1，L1		0.32	0.36	0.42	0.35	0.21	0.33	0.32	0.34	0.44	0.37	0.49	0.48	0.51	0.54	0.12	0.1	0.09	0.08	0.12	0	0.01		0	0	0	0	0	0	0	0	0	0	0	0	0	0	0	0	0	0	0	0		0
L24	33	CIN I		0		0.2	0.33	0.29	0.27	0.26	0.23	0	0	0	0	0	0	0	0	0.1	0.09	0.09	0.12	0.1	0	0.03		0	0	0	0	0	0	0	0	0	0	0	0	0	0	0	0	0	0	0	0		0
L25	30	CIN I		E2		0.3	0.4	0.32	0.31	0.3	0.29	0.29	0	0	1	0	0	0	1	0.03	0.07	0.03	0.05	0.06	0	0.01		0	0	0	0	0	0	0	0	0	0	0	0	0	0	0	0	0	0	0	0		0
L28	33	CIN I		L2		0.24	0.29	0.31	0.25	0.22	0.2	0.3	0.15	0	0.45	0.43	0.42	0.44	0.37	0.11	0.1	0.17	0.08	0.08	0	0.03		0	0	0	0	0	0	0	0	0	0	0	0	0	0	0	0	0	0	0	0		0
L29	38	CIN I		E2，		0.38	0.41	0.43	0.43	0.4	0.47	0.7	0.69	0.84	0.77	0.7	0.63	0.79	0.8	0.1	0.07	0.13	0.07	0.07	0.02	0.05		0	0	0	0	0	0	0	0	0	0	0	0	0	0	0	0	0	0	0	0		0
L33	30	CIN I		0		0.3	0.34	0.31	0.32	0.3	0.33	0.25	0.22	0	0.36	0.19	0.31	0.37	0.4	0.03	0.04	0.06	0.05	0.05	0.03	0.04		0	0	0	0	0	0	0	0	0	0	0	0	0	0	0	0	0	0	0	0		0
L36	29	CIN I		E2		0.19	0.21	0.2	0.19	0.23	0.27	0.1	0.03	0	0.05	0.54	0.051	0.048	0.057	0.02	0.04	0.05	0.03	0.05	0.03	0.04		0	0	0	0	0	0	0	0	0	0	0	0	0	0	0	0	0	0	0	0		0
L41	45	CIN I		0		0.3	0.33	0.33	0.31	0.42	0.3	0	0	0	0	0	0	0	0	0.1	0.07	0.07	0.05	0.1	0.05	0.07		0	0	0	0	0	0	0	0	0	0	0	0	0	0	0	0	0	0	0	0		0
L43	42	CIN I		0		0.18	0.26	0.21	0.21	0.21	0.21	0.28	0.03	0	0.04	0	0	0	0.02	0.1	0.06	0.11	0.06	0.08	0	0		0	0	0	0	0	0	0	0	0.02	0	0.07	0.01	0.04	0	0	0	0	0	0	0		0
L44	33	CIN I		E1		0.45	0.47	0.41	0.39	0.45	0.43	0.25	0.33	0.13	0.36	0.27	0.33	0.33	0.34	0.02	0.06	0.04	0.05	0.05	0.06	0.08		0	0	0	0	0	0	0	0	0	0	0	0	0	0	0	0	0	0	0	0		0
L68	37	CIN I		E1		0.5	0.51	0.49	0.48	0.42	0.47	0.25	0.03	0	0.02	0	0	0	0.02	0.02	0.06	0.05	0.06	0.07	0.04	0.04		0	0	0	0	0	0	0	0	0	0	0	0	0	0	0	0	0	0	0	0		0
L70	42	CIN I		E2		0.1	0.12	0.1	0.13	0.15	0.16	0.53	0.04	0	0	0	0	0	0.04	0.01	0.05	0.04	0.04	0.03	0	0.02		0	0	0	0	0	0	0	0	0	0	0	0	0	0	0	0	0	0	0	0		0
L74	39	CIN I		0		0.15	0.22	0.21	0.2	0.18	0.15	0.69	0	0	0.02	0	0	0	0.03	0.1	0.07	0.16	0.07	0.19	0.06	0.09		0	0	0	0	0.02	0.12	0	0	0	0	0	0	0	0	0	0	0	0	0	0		0
L121	31	CIN I		E1		0.2	0.26	0.27	0.25	0.21	0.2	0	0.06	0.06	0.06	0.06	0.06	0.07	0.07	0.1	0.08	0.06	0.1	0.16	0.02	0.04	0.06	0	0	0.33	0	0	0	0	0	0	0	0	0	0	0	0	0	0	0	0	0		0
L122	30	CIN I		0		0.1	0.17	0.23	0.19	0.28	0.13	0.28	0.2	0	0.28	0.51	0.36	0.34	0.51	0.04	0.08	0.07	0.08	0.07	0	0.02		0	0	0	0	0	0	0	0	0	0	0	0	0	0	0	0	0	0	0	0		0
L91	46	CIN I		E2		0.3	0.43	0.36	0.34	0.32	0.31	0	0.24	0	0.051	0.062	0.044	0.059	0.07	0.03	0.06	0.07	0.05	0.05	0	0.05		0	0	0	0	0	0	0	0	0	0	0	0	0	0	0	0	0	0	0	0		0
L92	29	CIN I		L1	L1-2	0.6	0.54	0.51	0.57	0.52	0.5	0	0	0	0	0	0	0	0	0.03	0.06	0.05	0.05	0.05	0	0.05		0	0	0	0	0	0	0	0	0	0	0	0	0	0	0	0	0	0	0	0		0
L93	37	CIN I		E1		0.3	0.32	0.33	0.31	0.3	0.29	0	0.07	0.08	0.08	0.08	0.04	0.06	0.05	0.04	0.05	0.08	0.07	0.05	0	0.03		0	0	0	0	0	0	0	0	0	0	0	0	0	0	0	0	0	0	0	0		0
L117	32	CIN I		E1		0.2	0.27	0.25	0.26	0.21	0.25	0	0	0	0	0	0	0	0	0.02	0.05	0.04	0.04	0.03	0	0	0.02	0.08	0	0	0	0	0	0	0	0	0	0	0	0	0	0	0	0	0	0	0		0
L120	35	CIN I		0		0.1	0.17	0.15	0.18	0.2	0.21	0	0	0	0	0	0	0	0	0.02	0.05	0.06	0.04	0.03	0	0.02		0	0	0	0	0.05	0	0.21	0	0	0	0	0	0	0	0	0	0	0	0	0		0
L222	29	CIN I		0		0.15	0.11	0.13	0.15	0.12	0.15	0	0	0	0	0	0	0	0	0.03	0.07	0.04	0.03	0.02	0.03	0.05		0	0	0	0	0	0	0	0	0	0	0	0	0	0	0	0	0	0	0	0		0
L123	28	CIN I		0		0.3	0.34	0.3	0.32	0.31	0.29	0.18	0.12	0.34	0.16	0.24	0.19	0.2	0.21	0	0.04	0.03	0.02	0.01	0.02	0.04	0.02	0	0	0.09	0	0	0	0	0	0	0	0	0	0	0	0	0	0	0	0	0		0
L124	33	CIN I		0		0.28	0.35	0.36	0.3	0.32	0.33	0	0	0	0	0	0	0	0	0	0.03	0.03	0.02	0.02	0	0.02		0	0	0	0	0	0	0	0	0	0	0	0	0	0	0	0	0	0	0	0		0
L125	36	CIN I		E2		0.25	0.29	0.25	0.27	0.28	0.29	0	0	0	0	0	0	0	0	0	0.02	0.03	0.02	0.01	0.05	0.04		0	0	0	0	0	0	0	0	0	0	0	0	0	0	0	0	0	0	0	0		0
L126	42	CIN I		0		0.3	0.32	0.31	0.34	0.35	0.37	0.1	0.05	0.08	0.1	0.15	0.18	0.2	0	0	0.04	0.01	0.04	0.04	0.04	0.07		0	0	0	0	0	0	0	0	0	0	0	0	0	0	0	0	0	0	0	0		0
L127	38	CIN I		0		0.22	0.21	0.22	0.27	0.25	0.26	0.12	0.1	0.2	0.1	0.12	0.15	0.15	0.15	0.02	0.04	0.07	0.02	0.04	0.08	0.1		0	0	0	0	0	0	0	0	0	0	0	0	0	0	0	0	0	0	0	0		0
L128	35	CIN I		E2，E1		0	0.05	0.03	0.03	0.02	0.03	0	0	0	0	0	0	0	0	0	0.05	0.03	0.02	0.01	0.12	0.07	0.05	0	0.22	0	0	0	0	0	0	0	0	0	0	0	0	0	0	0	0	0	0		0
L300	29	CIN I		E2		0.1	0.15	0.12	0.13	0.14	0.14	0	0	0	0	0	0	0	0	0	0.03	0.02	0.01	0.03	0.02	0.04		0	0	0	0	0	0	0	0	0	0	0	0	0	0	0	0	0	0	0	0		0
L301	46	CIN I		E2		0.15	0.21	0.19	0.18	0.2	0.21	0	0	0	0	0	0	0	0	0.02	0.01	0.08	0.03	0.02	0	0.03		0	0	0	0	0.06	0.34	0	0	0	0	0	0	0	0	0	0	0	0	0	0		0
L302	38	CIN I		E1，E2		0	0.04	0.03	0.02	0.02	0.02	0.12	0.2	0.2	0.12	0.16	0.21	0.12	0.17	0	0.02	0.03	0.2	0.02	0	0.2		0	0	0	0	0	0	0	0	0	0	0	0	0	0	0	0	0	0	0	0		0
L303	33	CIN I		E1		0.27	0.29	0.21	0.25	0.25	0.25	0.1	0.05	0.06	0.08	0.12	0.15	0.2	0.02	0	0.02	0.03	0.04	0.02	0.03	0.04		0	0	0	0	0	0	0	0	0	0	0	0	0	0	0	0	0	0	0	0		0
L304	32	CIN I		E1		0.21	0.27	0.23	0.22	0.24	0.21	0	0	0	0	0	0	0	0	0	0	0	0	0	0.03	0.05		0	0	0	0	0	0	0	0	0	0	0	0	0	0	0	0	0	0	0	0		0
Sensitivity (SCC as disease)						0.9						0.68								0.86					0.98
specificity (SCC as disease)						61.54						0.9385								0.9231					0.9846
[truncated: 27 more columns]

## Sheet: S3
Table S6. Information regarding the methylated CpG sites.
CpG sites	Cervical cancer				HSIL				LSIL				P value	Cutoff	NPV	PPV	95% confidential interval
	Mean	min	max	num	mean	min	max	num	mean	min	max	num
31	0.678 ± 0.18	0.11	0. 92	50	0.628 ± 0.23	0.03	0.84	30	0.270 ± 0.12	0.04	0.54	35	<0.001	0.5	63.8	87	0.68~0.85
37	0.785 ± 0.23	0.12	1	50	0.654 ± 0.26	0.03	1	30	0.260 ± 0.11	0.03	0.51	35	<0.001	0.54	67.2	86.3	0.75~0.90
43	0.786 ± 0.23	0.11	1	50	0.677 ± 0.26	0.03	1	30	0.259 ± 0.11	0.02	0.52	35	<0.001	0.51	63	90.5	0.72~0.88
52	0.784 ± 0.23	0.11	1	50	0.649 ± 0.25	0.03	1	30	0.253 ± 0.11	0.02	0.52	35	<0.001	0.51	65.2	85.7	0.74~0.90
58	0.798 ± 0.24	0.11	1	50	0.662 ± 0.26	0.03	1	30	0.257 ± 0.11	0.02	0.05	35	<0.001	0.52	66.7	84.6	0.75~0.90
3412	0.531 ± 0.27	0	0.95	50	0.213 ± 0.20	0	0.65	30	0.084 ± 0.14	0	0.69	35	<0.001	0.61	78	83.1	0.81~0.94
3415	0.173 ± 0.28	0	0.96	50	0.166 ± 0.26	0	1	30	0.069 ± 0.17	0	0.84	35	0.49	——
3417	0.584 ± 0.28	0	0.93	50	0.128 ± 0.21	0	1	30	0.128 ± 0.23	0	1	35	<0.001	0.58	76	81.5	0.79~0.93
3433	0.578 ± 0.28	0	0.92	50	0.232 ± 0.22	0	0.7	30	0.118 ± 0.19	0	0.7	35	<0.001	0.56	84.6	77.6	0.80~0.93
3436	0.513 ± 0.30	0	0.89	50	0.187 ± 0.21	0	0.63	30	0.103 ± 0.17	0	0.63	35	<0.001	0.58	85.4	79.7	0.75~0.91
3461	0.533 ± 0.30	0	0.92	50	0.206 ± 0.22	0	0.65	30	0.103 ± 0.17	0	0.63	35	<0.001	0.55	84.2	76.6	0.76~0.91
3462	0.605 ± 0.28	0.07	0.95	50	0.267 ± 0.21	0.07	0.95	30	0.139 ± 0.25	0	1	35	<0.001	0.56	67.2	89.6	0.80~0.93
5600	0.282 ± 0.21	0.1	0.69	50	0.110 ± 0.13	0.02	0.55	30	0.050 ± 0.03	0	0.1	35	<0.01	0.61	83.7	80.6	0.76~0.91
5606	0.470 ± 0.28	0.04	0.92	50	0.164 ± 0.22	0.03	0.86	30	0.060 ± 0.04	0	0.17	35	<0.001	0.73	86.3	90.6	0.86~0.97
5609	0.490 ± 0.27	0.04	0.95	50	0.148 ± 0.22	0	0.88	30	0.050 ± 0.04	0	0.2	35	<0.001	0.74	90.9	85.9	0.86~0.97
5615	0.556 ± 0.29	0	1	50	0.183 ± 0.26	0.02	0.93	30	0.050 ± 0.04	0	0.2	35	<0.001	0.75	86	89.2	0.83~0.96
5378	0.580 ± 0.16	0.07	0.98	50	0.126 ± 0.06	0	0.76	30	0.040 ± 0.01	0	0.12	35	<0.001	0.88	92.8	89.1	0.89~0.98
The methylation level is presented as the mean and standard deviation (mean ± SD). HSIL, high-grade squamous intraepithelial lesion; LSIL, low-grade squamous intraepithelial lesion; max, maximum; min, minimum; num, total number of specimens; PPV, positive predictive value; NPV, negative predictive value. Cutoff value for each NPV and PPV are also showed in corresponding lines above .Values with P…
